# Supplementary material for: Novel Dorsomorphin Derivatives: Molecular Modeling, Synthesis, and Bioactivity Evaluation
Source: Biomolecules. 2026 Jan 14;16(1):145. doi: 10.3390/biom16010145 (PMC12839441; doi:10.3390/biom16010145)
Supplement: Supplementary file 1 [file biomolecules-16-00145-s001.zip]

Archive with 1 entries (1 files):
- biomolecules-4019674-supplementary.pdf
